# Supplementary material for: Rational Truncation of Aptamer for Ultrasensitive Aptasensing of Chloramphenicol: Studies Using Bio-Layer Interferometry
Source: Biosensors (Basel). 2023 Jun 16;13(6):660. doi: 10.3390/bios13060660 (PMC10296281; doi:10.3390/bios13060660)
Supplement: Supplementary file 1 [file biosensors-13-00660-s001.zip]

Archive with 1 entries (1 files):
- biosensors-2389482-supplementary.pdf
